# Supplementary material for: Relationship Between Body Composition and Biomarkers in Adult Females with Breast Cancer: 1-Year Follow-Up Prospective Study
Source: Nutrients. 2025 Jul 30;17(15):2487. doi: 10.3390/nu17152487 (PMC12348593; doi:10.3390/nu17152487)
Supplement: Supplementary file 1 [file nutrients-17-02487-s001.zip]

Archive with 1 entries (1 files):
- nutrients-3763629-supplementary.pdf
